# Supplementary material for: Comparative Chloroplast Genomics Reveals the Maternal Origin and Evolutionary Relationships of Commercial Pluot Cultivars Within Prunus
Source: Genes (Basel). 2026 May 27;17(6):607. doi: 10.3390/genes17060607 (PMC13299551; doi:10.3390/genes17060607)
Supplement: Supplementary file 1 [file genes-17-00607-s001.zip]

Archive with 2 entries (2 files):
- genes-4315943-supplementary.docx
- Table S3.xlsx
