# Supplementary material for: Comparative Chloroplast Genomics Reveals the Maternal Origin and Evolutionary Relationships of Commercial Pluot Cultivars Within Prunus
Source: Genes (Basel). 2026 May 27;17(6):607. doi: 10.3390/genes17060607 (PMC13299551; doi:10.3390/genes17060607)
Supplement: Supplementary file 1 [file genes-17-00607-s001.zip › Table S3.xlsx]

## Sheet: Sheet1
	Table S3 The relative synonymous codon usage of Prunus spp. chloroplast genomes
	Pluot cultivar 'Flavor Supreme'					Prunus ussuriensis					Prunus salicina					Prunus sibirica					Prunus armeniaca
	Amino acids	Codon	Number	RSCU	Number of amino acids	Amino acids	Codon	Number	RSCU	Number of amino acids	Amino acids	Codon	Number	RSCU	Number of amino acids	Amino acids	Codon	Number	RSCU	Number of amino acids	Amino acids	Codon	Number	RSCU	Number of amino acids
	Ter	UAA	1386	1.3642	3048	Ter	UAA	1386	1.3642	3048	Ter	UAA	1388	1.3541	3075	Ter	UAA	1324	1.2985	3059	Ter	UAA	1304	1.3049	2998
		UAG	759	0.747		Ter	UAG	759	0.747		Ter	UAG	808	0.7883		Ter	UAG	771	0.7561		Ter	UAG	746	0.7465
		UGA	903	0.8888		Ter	UGA	903	0.8888		Ter	UGA	879	0.8576		Ter	UGA	964	0.9454		Ter	UGA	948	0.9486
	Ala	GCA	427	1.1548	1479	Ala	GCA	427	1.1548	1479	Ala	GCA	388	1.1214	1384	Ala	GCA	394	1.0944	1440	Ala	GCA	488	1.2139	1608
		GCC	332	0.8979		Ala	GCC	332	0.8979		Ala	GCC	346	1		Ala	GCC	354	0.9833		Ala	GCC	347	0.8632
		GCG	236	0.6383		Ala	GCG	236	0.6383		Ala	GCG	224	0.6474		Ala	GCG	239	0.6639		Ala	GCG	243	0.6045
		GCU	484	1.309		Ala	GCU	484	1.309		Ala	GCU	426	1.2312		Ala	GCU	453	1.2583		Ala	GCU	530	1.3184
	Cys	UGC	457	0.7591	1204	Cys	UGC	457	0.7591	1204	Cys	UGC	493	0.7913	1246	Cys	UGC	448	0.7555	1186	Cys	UGC	384	0.7138	1076
		UGU	747	1.2409		Cys	UGU	747	1.2409		Cys	UGU	753	1.2087		Cys	UGU	738	1.2445		Cys	UGU	692	1.2862
	Asp	GAC	407	0.5369	1516	Asp	GAC	407	0.5369	1516	Asp	GAC	421	0.5539	1520	Asp	GAC	445	0.5768	1543	Asp	GAC	426	0.5602	1521
		GAU	1109	1.4631		Asp	GAU	1109	1.4631		Asp	GAU	1099	1.4461		Asp	GAU	1098	1.4232		Asp	GAU	1095	1.4398
	Glu	GAA	1315	1.3487	1950	Glu	GAA	1315	1.3487	1950	Glu	GAA	1263	1.3639	1852	Glu	GAA	1269	1.3493	1881	Glu	GAA	1302	1.3676	1904
		GAG	635	0.6513		Glu	GAG	635	0.6513		Glu	GAG	589	0.6361		Glu	GAG	612	0.6507		Glu	GAG	602	0.6324
	Phe	UUC	1338	0.7209	3712	Phe	UUC	1338	0.7209	3712	Phe	UUC	1483	0.773	3837	Phe	UUC	1354	0.7359	3680	Phe	UUC	1366	0.7309	3738
		UUU	2374	1.2791		Phe	UUU	2374	1.2791		Phe	UUU	2354	1.227		Phe	UUU	2326	1.2641		Phe	UUU	2372	1.2691
	Gly	GGA	743	1.3321	2231	Gly	GGA	743	1.3321	2231	Gly	GGA	727	1.3463	2160	Gly	GGA	707	1.3441	2104	Gly	GGA	755	1.3962	2163
		GGC	363	0.6508		Gly	GGC	363	0.6508		Gly	GGC	366	0.6778		Gly	GGC	342	0.6502		Gly	GGC	329	0.6084
		GGG	557	0.9987		Gly	GGG	557	0.9987		Gly	GGG	537	0.9944		Gly	GGG	531	1.0095		Gly	GGG	540	0.9986
		GGU	568	1.0184		Gly	GGU	568	1.0184		Gly	GGU	530	0.9815		Gly	GGU	524	0.9962		Gly	GGU	539	0.9968
	His	CAC	381	0.5607	1359	His	CAC	381	0.5607	1359	His	CAC	429	0.5893	1456	His	CAC	410	0.6129	1338	His	CAC	379	0.5582	1358
		CAU	978	1.4393		His	CAU	978	1.4393		His	CAU	1027	1.4107		His	CAU	928	1.3871		His	CAU	979	1.4418
	Ile	AUA	1633	1.0999	4454	Ile	AUA	1633	1.1002	4453	Ile	AUA	1612	1.0661	4536	Ile	AUA	1645	1.0724	4602	Ile	AUA	1690	1.1017	4602
		AUC	1005	0.6769		Ile	AUC	1004	0.6764		Ile	AUC	1071	0.7083		Ile	AUC	1063	0.693		Ile	AUC	1051	0.6851
		AUU	1816	1.2232		Ile	AUU	1816	1.2234		Ile	AUU	1853	1.2255		Ile	AUU	1894	1.2347		Ile	AUU	1861	1.2132
	Lys	AAA	2156	1.3807	3123	Lys	AAA	2156	1.3807	3123	Lys	AAA	2105	1.37	3073	Lys	AAA	2214	1.362	3251	Lys	AAA	2195	1.352	3247
		AAG	967	0.6193		Lys	AAG	967	0.6193		Lys	AAG	968	0.63		Lys	AAG	1037	0.638		Lys	AAG	1052	0.648
	Leu	CUA	756	0.8652	5243	Leu	CUA	756	0.8652	5243	Leu	CUA	747	0.8536	5251	Leu	CUA	807	0.8902	5439	Leu	CUA	818	0.8811	5570
		CUC	657	0.7519		Leu	CUC	657	0.7519		Leu	CUC	674	0.7701		Leu	CUC	645	0.7115		Leu	CUC	669	0.7206
		CUG	449	0.5138		Leu	CUG	449	0.5138		Leu	CUG	460	0.5256		Leu	CUG	511	0.5637		Leu	CUG	511	0.5504
		CUU	1090	1.2474		Leu	CUU	1090	1.2474		Leu	CUU	1098	1.2546		Leu	CUU	1111	1.2256		Leu	CUU	1173	1.2636
		UUA	1203	1.3767		Leu	UUA	1203	1.3767		Leu	UUA	1210	1.3826		Leu	UUA	1273	1.4043		Leu	UUA	1310	1.4111
		UUG	1088	1.2451		Leu	UUG	1088	1.2451		Leu	UUG	1062	1.2135		Leu	UUG	1092	1.2046		Leu	UUG	1089	1.1731
	Met	AUG	853	1	879	Met	AUG	853	1	872	Met	AUG	860	1	846	Met	AUG	853	1	922	Met	AUG	857	1	922
	Asn	AAC	817	0.5944	2749	Asn	AAC	817	0.5944	2749	Asn	AAC	852	0.6279	2714	Asn	AAC	782	0.59	2651	Asn	AAC	747	0.5802	2575
		AAU	1932	1.4056		Asn	AAU	1932	1.4056		Asn	AAU	1862	1.3721		Asn	AAU	1869	1.41		Asn	AAU	1828	1.4198
	Pro	CCA	736	1.1876	2479	Pro	CCA	736	1.1876	2479	Pro	CCA	738	1.2675	2329	Pro	CCA	723	1.1628	2487	Pro	CCA	779	1.2059	2584
		CCC	651	1.0504		Pro	CCC	651	1.0504		Pro	CCC	586	1.0064		Pro	CCC	607	0.9763		Pro	CCC	612	0.9474
		CCG	436	0.7035		Pro	CCG	436	0.7035		Pro	CCG	405	0.6956		Pro	CCG	463	0.7447		Pro	CCG	460	0.7121
		CCU	656	1.0585		Pro	CCU	656	1.0585		Pro	CCU	600	1.0305		Pro	CCU	694	1.1162		Pro	CCU	733	1.1347
	Gln	CAA	1029	1.3905	1480	Gln	CAA	1028	1.3901	1479	Gln	CAA	1075	1.3565	1585	Gln	CAA	1011	1.3489	1499	Gln	CAA	1036	1.3274	1561
		CAG	451	0.6095		Gln	CAG	451	0.6099		Gln	CAG	510	0.6435		Gln	CAG	488	0.6511		Gln	CAG	525	0.6726
	Arg	AGA	924	1.755	3159	Arg	AGA	924	1.755	3159	Arg	AGA	1009	1.8262	3315	Arg	AGA	979	1.7778	3304	Arg	AGA	951	1.7514	3258
		AGG	606	1.151		Arg	AGG	606	1.151		Arg	AGG	654	1.1837		Arg	AGG	638	1.1586		Arg	AGG	594	1.0939
		CGA	566	1.075		Arg	CGA	566	1.075		Arg	CGA	583	1.0552		Arg	CGA	585	1.0623		Arg	CGA	596	1.0976
		CGC	283	0.5375		Arg	CGC	283	0.5375		Arg	CGC	279	0.505		Arg	CGC	276	0.5012		Arg	CGC	266	0.4899
		CGG	382	0.7255		Arg	CGG	382	0.7255		Arg	CGG	412	0.7457		Arg	CGG	439	0.7972		Arg	CGG	436	0.8029
		CGU	398	0.7559		Arg	CGU	398	0.7559		Arg	CGU	378	0.6842		Arg	CGU	387	0.7028		Arg	CGU	415	0.7643
	Ser	AGC	490	0.6241	4711	Ser	AGC	490	0.6241	4711	Ser	AGC	506	0.6475	4689	Ser	AGC	469	0.6058	4645	Ser	AGC	400	0.5432	4418
		AGU	668	0.8508		Ser	AGU	668	0.8508		Ser	AGU	724	0.9264		Ser	AGU	644	0.8319		Ser	AGU	637	0.8651
		UCA	946	1.2048		Ser	UCA	946	1.2048		Ser	UCA	861	1.1017		Ser	UCA	946	1.222		Ser	UCA	935	1.2698
		UCC	877	1.117		Ser	UCC	877	1.117		Ser	UCC	902	1.1542		Ser	UCC	879	1.1354		Ser	UCC	799	1.0851
		UCG	601	0.7654		Ser	UCG	601	0.7654		Ser	UCG	603	0.7716		Ser	UCG	573	0.7402		Ser	UCG	563	0.7646
		UCU	1129	1.4379		Ser	UCU	1129	1.4379		Ser	UCU	1093	1.3986		Ser	UCU	1134	1.4648		Ser	UCU	1084	1.4722
	Thr	ACA	676	1.1338	2385	Thr	ACA	676	1.1338	2385	Thr	ACA	654	1.1616	2252	Thr	ACA	702	1.2403	2264	Thr	ACA	685	1.2216	2243
		ACC	589	0.9878		Thr	ACC	589	0.9878		Thr	ACC	586	1.0409		Thr	ACC	559	0.9876		Thr	ACC	552	0.9844
		ACG	395	0.6625		Thr	ACG	395	0.6625		Thr	ACG	406	0.7211		Thr	ACG	393	0.6943		Thr	ACG	356	0.6349
		ACU	725	1.2159		Thr	ACU	725	1.2159		Thr	ACU	606	1.0764		Thr	ACU	610	1.0777		Thr	ACU	650	1.1592
	Val	GUA	759	1.2848	2363	Val	GUA	759	1.2848	2363	Val	GUA	696	1.2335	2257	Val	GUA	697	1.1894	2344	Val	GUA	761	1.2774	2383
		GUC	415	0.7025		Val	GUC	415	0.7025		Val	GUC	397	0.7036		Val	GUC	432	0.7372		Val	GUC	411	0.6899
		GUG	426	0.7211		Val	GUG	426	0.7211		Val	GUG	397	0.7036		Val	GUG	422	0.7201		Val	GUG	431	0.7235
		GUU	763	1.2916		Val	GUU	763	1.2916		Val	GUU	767	1.3593		Val	GUU	793	1.3532		Val	GUU	780	1.3093
	Trp	UGG	668	1	693	Trp	UGG	668	1	644	Trp	UGG	745	1	622	Trp	UGG	691	1	643	Trp	UGG	669	1	643
	Tyr	UAC	757	0.6117	2475	Tyr	UAC	757	0.6117	2475	Tyr	UAC	834	0.6667	2502	Tyr	UAC	765	0.6172	2479	Tyr	UAC	691	0.5965	2317
		UAU	1718	1.3883		Tyr	UAU	1718	1.3883		Tyr	UAU	1668	1.3333		Tyr	UAU	1714	1.3828		Tyr	UAU	1626	1.4035
